# Supplementary material for: College Students’ Degree of Support for Online Learning during the COVID-19 Pandemic and Associated Factors: A Cross-Sectional Study
Source: Int J Environ Res Public Health. 2022 Dec 14;19(24):16814. doi: 10.3390/ijerph192416814 (PMC9779361; doi:10.3390/ijerph192416814)
Supplement: Supplementary file 1 [file ijerph-19-16814-s001.zip]

Archive with 1 entries (1 files):
- ijerph-2030131-supplementary.pdf
